# Supplementary material for: Exploring the Sensitivity of Prodromal Dementia with Lewy Bodies Research Criteria
Source: Brain Sci. 2022 Nov 22;12(12):1594. doi: 10.3390/brainsci12121594 (PMC9775171; doi:10.3390/brainsci12121594)
Supplement: Supplementary file 1 [file brainsci-12-01594-s001.zip]

Archive with 1 entries (1 files):
- brainsci-2027588-supplementary.pdf
